# Supplementary material for: Drug Repurposing for COVID-19: A Review and a Novel Strategy to Identify New Targets and Potential Drug Candidates
Source: Molecules. 2022 Apr 23;27(9):2723. doi: 10.3390/molecules27092723 (PMC9099573; doi:10.3390/molecules27092723)
Supplement: Supplementary file 1 [file molecules-27-02723-s001.zip]

Archive with 2 entries (2 files):
- Table S1_submitted_Molecules.xlsx
- Table S2_submitted_Molecules.xlsx
