# Supplementary material for: Drug Repurposing for COVID-19: A Review and a Novel Strategy to Identify New Targets and Potential Drug Candidates
Source: Molecules. 2022 Apr 23;27(9):2723. doi: 10.3390/molecules27092723 (PMC9099573; doi:10.3390/molecules27092723)
Supplement: Supplementary file 1 [file molecules-27-02723-s001.zip › Table S1_submitted_Molecules.xlsx]

## Sheet: Potential Drug Targets
Table S1. List of potential drug targets and respective functions.
	PROTEIN	LENGTH (aa)	FUNCTION
SARS-CoV-2 proteins	Structural proteins
	Spike (S)	1273	Mediates attachment and entry of the viral particle into host cells.
	Membrane (M)	222	Virus morphogenesis and assembly.
	Envelope (E)	75	Virus morphogenesis and assembly.
	Nucleocapsid (N)	419	Packages the positive strand viral genome RNA into a helical ribonucleocapsid (RNP); virion assembly.
	Non-structural proteins
	Nsp1	180	Promotes cellular mRNA degradation and blocks host cell translation.
	Nsp2	638	Disrupts intracellular host signaling.
	Nsp3	1945	Promotes cytokine expression, cleaves viral polyprotein and blocks host innate immune response .
	Nsp4	500	Viral replication-transcription complex.
	Nsp5	306	Main protease, cleaves viral polyprotein.
	Nsp6	290	Autophagy lysosome delivery.
	Nsp7	83	Forms complex with NSP8 and NSP12 to yield the RNA polymerase activity of NSP8.
	Nsp8	198	Makes heterodimer with NSP7 and NSP12. May act as primase.
	Nsp9	113	RNA binding protein.
	Nsp10	139	Assembly of a functional replication/transcription complex.
	Nsp12	932	RNA-dependent RNA polymerase.
	Nsp13	601	RNA helicase, involved in replication and transcription.
	Nsp14	527	3’-5’ Exoribonuclease.
	Nsp15	346	Viral endoribonuclease.
	Nsp16	298	Mediates mRNA cap 2’-O-ribose methylation to the 5’-cap structure of viral mRNAs.
	Acessory proteins
	ORF3a	275	Antagonizes IFN signalling pathway and inhibits effector cell activation cascade.
	ORF6	61	Blocks nuclear translocation of the transcription factor STAT1.
	ORF7a	121	Unknown function.
	ORF7b	43	Unknown function.
	ORF8	121	Adaptation to the human host following interspecies transmission and virus replicative efficiency.
	ORF10	38	Unknown function.
Human proteins	Transmem­brane protease serine 2 (TMPRSS2)	492	Catalyses the cleavage of the Spike protein, which triggers the cellular viral entry.
	Angiotensin-converting enzyme 2 (ACE2)	805	Acts as a receptor for SARS-CoV-2.
	Dynamin-1 (DYN1)	864	Involved in clathrin-mediated endocytosis.
	Dynamin-2 (DYN2)	870
	Clathrin light chain A (CLCA)	248	May play a role in receptor-mediated endocytosis.
	Clathrin light chain B (CLCB)	229
	Clathrin heavy chain 1 (CLH1)	1675
	Clathrin heavy chain 2 (CLH2)	1640
